# Supplementary material for: A Study on the spatial form of traditional villages in jiangnan region of china from the perspective of human thermal comfort: A case study of nanjing, jiangsu province
Source: PLoS One. 2025 May 9;20(5):e0323252. doi: 10.1371/journal.pone.0323252 (PMC12064036; doi:10.1371/journal.pone.0323252)
Supplement: Supporting information — (ZIP) [file pone.0323252.s001.zip]

Archive with 6 entries (5 files):
- Supporting Information/
- Supporting Information/S1_fig.tif
- Supporting Information/S2 File. for details Questionnaire used for data collection.docx
- Supporting Information/S3_fig.tif
- Supporting Information/S4_fig.tif
- Supporting Information/S5_fig.tif
